# Supplementary material for: Somatostatin-Mediated Regulation of Retinoic Acid-Induced Differentiation of SH-SY5Y Cells: Neurotransmitters Phenotype Characterization
Source: Biomedicines. 2022 Feb 1;10(2):337. doi: 10.3390/biomedicines10020337 (PMC8961784; doi:10.3390/biomedicines10020337)
Supplement: Supplementary file 1 [file biomedicines-10-00337-s001.zip]

Archive with 1 entries (1 files):
- biomedicines-1525349-supplementary.pdf
